# Supplementary material for: The In Vitro Contractile Response of Canine Pregnant Myometrium to Oxytocin and Denaverine Hydrochloride
Source: Biology (Basel). 2023 Jun 15;12(6):860. doi: 10.3390/biology12060860 (PMC10295642; doi:10.3390/biology12060860)
Supplement: Supplementary file 1 [file biology-12-00860-s001.zip]

Archive with 1 entries (1 files):
- biology-2405965-supplementary.pdf
